# Supplementary material for: MiRNAs Correlate with HLA Expression in Uveal Melanoma: Both Up- and Downregulation Are Related to Monosomy 3
Source: Cancers (Basel). 2021 Aug 10;13(16):4020. doi: 10.3390/cancers13164020 (PMC8393554; doi:10.3390/cancers13164020)
Supplement: Supplementary file 1 [file cancers-13-04020-s001.zip]

Archive with 1 entries (1 files):
- cancers-1324653-supplementary.pdf
